# Supplementary material for: N 1,N 2-Bis(2-pyrid­yl)formamidine
Source: Acta Crystallogr Sect E Struct Rep Online. 2009 Feb 18;65(Pt 3):o536. doi: 10.1107/S1600536809004851 (PMC2968593; doi:10.1107/S1600536809004851)
Supplement: Supplementary file 2 [file e-65-0o536-Isup2.hkl]

# 
# h,k,l, Fc-squared, Fo-squared, sigma(Fo-squared) and status flag 
# 
data_I
_shelx_title ' N4M in P2/n' 
_shelx_refln_list_code          4 
_shelx_F_calc_maximum      124.23 
_exptl_crystal_F_000       416.00 
_reflns_d_resolution_high  0.8388 
 
loop_ 
 _symmetry_equiv_pos_as_xyz 
 'x, y, z' 
 '-x+1/2, y, -z+1/2' 
 '-x, -y, -z' 
 'x-1/2, -y, z-1/2' 
 
_cell_length_a    11.0411 
_cell_length_b     4.3904 
_cell_length_c    20.7892 
_cell_angle_alpha  90.000 
_cell_angle_beta   98.725 
_cell_angle_gamma  90.000 
 
_shelx_F_squared_multiplier     1.000 
 
loop_ 
 _refln_index_h 
 _refln_index_k 
 _refln_index_l 
 _refln_F_squared_calc 
 _refln_F_squared_meas 
 _refln_F_squared_sigma 
 _refln_observed_status 
   2   0   0      215.77      210.69      5.69 o 
   4   0   0      715.11      604.92     15.93 o 
   6   0   0       29.22       26.49      3.37 o 
   8   0   0      534.43      523.03     14.77 o 
  10   0   0       27.77       27.29      3.49 o 
  12   0   0       14.61       16.31      3.17 o 
   0   1   0        4.38        6.35      1.18 o 
   1   1   0     5744.34     5899.69     85.33 o 
   2   1   0     2656.37     2472.11     35.87 o 
   3   1   0      616.36      587.96     15.63 o 
   4   1   0      278.52      311.87     24.74 o 
   5   1   0      234.62      234.45     24.01 o 
   6   1   0       77.61       87.54     11.03 o 
   7   1   0       32.32       25.28      2.45 o 
   8   1   0        8.71        8.96      4.41 o 
   9   1   0      654.95      683.17     38.85 o 
  10   1   0       91.20       92.05     12.15 o 
  11   1   0       41.46       45.71      6.87 o 
  12   1   0        7.65        4.19      2.14 o 
   0   2   0     1039.54      998.47     18.09 o 
   1   2   0      229.78      242.42      6.74 o 
   2   2   0        3.67        8.77      4.64 o 
   3   2   0        0.00        3.24      1.31 o 
   4   2   0      207.38      216.32      4.09 o 
   6   2   0       53.62       50.12      4.14 o 
   7   2   0      311.04      340.31      5.89 o 
   8   2   0       50.30       61.03      2.95 o 
   9   2   0        5.19        6.06      1.74 o 
  10   2   0        0.02        3.81      2.64 o 
  11   2   0       11.07       12.29      2.04 o 
  12   2   0        0.07        5.45      3.21 o 
   0   3   0      190.44      209.24      6.34 o 
   1   3   0       73.02       76.57      1.72 o 
   2   3   0      241.22      246.43      6.11 o 
   3   3   0        2.97        7.40      1.65 o 
   4   3   0       12.70       15.88      2.02 o 
   5   3   0        0.18        0.86      1.96 o 
   6   3   0       92.67       94.51      4.36 o 
   7   3   0        1.24        3.92      2.25 o 
   8   3   0       18.46       18.67      1.96 o 
   9   3   0       10.61        5.85      1.82 o 
  10   3   0        8.60        7.73      6.93 o 
   0   4   0        0.02        0.12      1.96 o 
   1   4   0       14.22       12.56      2.30 o 
   2   4   0        0.00        4.77      2.32 o 
   3   4   0       11.99       14.30      2.96 o 
   4   4   0       52.33       49.90      3.41 o 
   5   4   0       62.24       63.93      3.89 o 
   6   4   0       14.91       16.11      2.88 o 
   7   4   0       41.74       42.48      3.65 o 
   0   5   0        6.10        1.76      2.00 o 
   1   5   0        0.48        4.97      2.20 o 
   2   5   0        2.61       -0.88      1.80 o 
   3   5   0        6.82        3.81      2.32 o 
 -13   0   1       20.28       24.84      3.85 o 
 -11   0   1      129.62      123.18      5.89 o 
  -9   0   1       43.94       37.67      3.45 o 
  -7   0   1        0.00        0.52      2.04 o 
  -5   0   1      106.76      100.90      4.05 o 
  -3   0   1     1567.05     1401.77     35.56 o 
  -1   0   1     1238.04     1172.32     29.48 o 
   1   0   1     1527.55     1319.54     33.16 o 
   3   0   1      955.10      904.81     23.17 o 
   5   0   1       12.54       12.90      2.52 o 
   7   0   1      182.06      183.85      6.58 o 
   9   0   1      188.76      190.33      7.06 o 
  11   0   1      301.15      264.08      8.95 o 
 -12   1   1       15.07       17.30      2.51 o 
 -11   1   1        0.65        1.20      1.94 o 
 -10   1   1       14.34       19.51      2.52 o 
  -9   1   1      611.63      664.76     28.29 o 
  -8   1   1        1.82        7.57      1.63 o 
  -7   1   1       32.98       34.90      1.77 o 
  -6   1   1       71.08       84.52      4.70 o 
  -5   1   1      340.92      366.99     32.95 o 
  -4   1   1        0.29        2.53      1.80 o 
  -3   1   1      595.71      606.51     15.89 o 
  -2   1   1     1950.78     1689.68     41.25 o 
  -1   1   1      163.10      169.68      4.23 o 
   0   1   1      336.90      312.04      7.48 o 
   1   1   1      104.02      103.98      1.78 o 
   2   1   1     2735.04     2572.68     62.72 o 
   3   1   1      160.28      151.35      5.06 o 
   4   1   1      384.53      401.40      8.99 o 
   5   1   1        4.44        5.00      1.59 o 
   6   1   1       24.52       28.77      2.34 o 
   7   1   1      510.02      498.01     37.27 o 
   8   1   1        9.70       14.45      4.17 o 
   9   1   1      116.35      121.90     10.16 o 
  10   1   1       36.59       46.98      8.26 o 
  11   1   1        8.69       15.45      2.86 o 
  12   1   1       16.69       16.68      2.72 o 
 -12   2   1        0.01        3.65      2.72 o 
 -11   2   1       25.11       26.96      7.03 o 
 -10   2   1       20.38       20.37      5.61 o 
  -9   2   1        0.05        7.77      2.52 o 
  -8   2   1       88.90      100.40      3.90 o 
  -7   2   1      154.25      169.91      7.56 o 
  -6   2   1        1.19        4.17      2.20 o 
  -5   2   1       43.57       41.70      2.20 o 
  -4   2   1       36.72       42.97      1.88 o 
  -3   2   1      310.67      337.26      8.23 o 
  -2   2   1      376.25      371.31      5.07 o 
  -1   2   1        5.19        9.10      1.43 o 
   0   2   1      137.24      126.66      4.22 o 
   1   2   1      632.24      630.47     12.79 o 
   2   2   1      509.56      495.11     14.27 o 
   3   2   1      128.14      135.74      5.39 o 
   4   2   1      869.33      905.67     44.12 o 
   5   2   1        1.38        4.75      2.56 o 
   6   2   1      154.60      163.44      4.10 o 
   7   2   1        7.31        9.94      2.13 o 
   8   2   1      105.58       99.03      6.82 o 
   9   2   1       37.70       37.26      2.47 o 
  10   2   1        1.30        0.11      1.86 o 
  11   2   1        1.95        4.76      3.17 o 
 -10   3   1        0.17       -1.07      1.91 o 
  -9   3   1       13.13        8.26      1.73 o 
  -8   3   1        1.31        3.47      5.23 o 
  -7   3   1        8.61       11.33      4.27 o 
  -6   3   1        1.38        4.83      1.44 o 
  -5   3   1       33.51       29.89      2.76 o 
  -4   3   1       33.55       38.42      1.79 o 
  -3   3   1        6.58       10.67      1.07 o 
  -2   3   1      139.93      159.63      5.85 o 
  -1   3   1        1.11        3.60      1.65 o 
   0   3   1       67.89       72.73      3.58 o 
   1   3   1       57.15       63.34      3.77 o 
   2   3   1      133.07      134.12      3.88 o 
   3   3   1      201.48      202.57      6.80 o 
   4   3   1       10.37       12.76      2.62 o 
   5   3   1        1.15        0.32      2.84 o 
   6   3   1       13.99       14.71      3.01 o 
   7   3   1       46.61       44.31      5.49 o 
   8   3   1       14.77       12.17      2.06 o 
   9   3   1        4.72        3.97      2.44 o 
  10   3   1        7.42       15.30      4.37 o 
  -8   4   1        1.34        4.69      2.80 o 
  -7   4   1        2.73        2.84      2.28 o 
  -6   4   1       35.08       33.18      3.33 o 
  -5   4   1       53.30       49.70      3.69 o 
  -4   4   1       77.77       79.57      4.57 o 
  -3   4   1        4.04        7.01      2.56 o 
  -1   4   1        5.74        4.66      1.44 o 
   0   4   1       37.48       32.10      1.93 o 
   1   4   1       32.25       24.86      3.33 o 
   2   4   1       39.20       46.25      3.29 o 
   3   4   1        6.46        8.77      2.52 o 
   4   4   1        0.46        5.81      2.24 o 
   5   4   1        2.60       -1.44      2.52 o 
   6   4   1        0.17        1.24      1.88 o 
   7   4   1       17.87       11.79      2.19 o 
   8   4   1        3.91       14.50      3.41 o 
  -3   5   1       10.08        6.33      2.56 o 
   0   5   1        3.11        4.47      3.49 o 
   1   5   1        0.68        0.44      1.92 o 
   2   5   1       10.96       10.02      2.40 o 
   3   5   1        3.96       -0.20      1.72 o 
 -12   0   2       28.82       32.58      3.93 o 
 -10   0   2      292.49      271.83      9.07 o 
  -8   0   2       18.64       13.38      3.09 o 
  -6   0   2      573.64      606.62     44.03 o 
  -4   0   2      426.28      441.05      8.23 o 
  -2   0   2    15432.14    18371.29    325.05 o 
   0   0   2     2605.47     2467.81     61.89 o 
   2   0   2     3451.85     3154.76     55.99 o 
   4   0   2      260.62      265.93      7.72 o 
   6   0   2       86.64       75.35      3.61 o 
   8   0   2      551.82      537.65     15.09 o 
  10   0   2      838.95      801.62     22.04 o 
  12   0   2       15.63       18.11      3.73 o 
 -12   1   2       41.23       36.81      2.93 o 
 -11   1   2       61.60       52.99      3.04 o 
 -10   1   2       13.66       15.27      6.89 o 
  -9   1   2      360.35      392.84     22.72 o 
  -8   1   2       22.77       22.74      2.41 o 
  -7   1   2        3.05        3.61      2.48 o 
  -6   1   2      376.02      407.21      6.95 o 
  -5   1   2     1085.79     1078.55     16.09 o 
  -4   1   2        3.37        6.60      1.23 o 
  -3   1   2       29.46       25.06      1.25 o 
  -2   1   2       51.45       59.77      2.05 o 
  -1   1   2     1293.86     1246.17     18.21 o 
   0   1   2      189.94      167.42      4.57 o 
   1   1   2     8167.50     8368.38    120.99 o 
   2   1   2     1136.34     1092.71     44.36 o 
   3   1   2      225.66      226.09      3.65 o 
   4   1   2        1.77        0.08      0.80 o 
   5   1   2      993.93     1023.13     18.56 o 
   6   1   2       67.38       74.46      2.71 o 
   7   1   2       94.35       93.59      3.20 o 
   8   1   2       26.45       25.43      2.44 o 
   9   1   2      139.66      147.22      6.64 o 
  10   1   2        5.61        4.10      3.89 o 
  11   1   2      122.34      129.10      4.30 o 
  12   1   2        1.32        0.32      2.21 o 
 -12   2   2        0.26        4.20      2.04 o 
 -11   2   2       18.95       19.71      5.69 o 
 -10   2   2        0.48        4.44      3.06 o 
  -9   2   2        8.90       12.46      4.34 o 
  -8   2   2       28.27       29.52      2.09 o 
  -7   2   2      151.54      175.84      6.07 o 
  -6   2   2      170.27      193.47      4.60 o 
  -5   2   2      190.04      206.81      3.78 o 
  -4   2   2       24.25       24.31      1.07 o 
  -3   2   2       50.93       55.33      1.39 o 
  -2   2   2       23.04       24.52      1.24 o 
  -1   2   2      220.34      207.05      3.41 o 
   0   2   2        1.59        4.71      1.00 o 
   1   2   2      219.78      218.89      3.55 o 
   2   2   2      458.20      431.21     12.69 o 
   3   2   2      526.50      505.53     14.32 o 
   4   2   2       41.75       42.49      2.25 o 
   5   2   2      245.03      264.61      6.22 o 
   6   2   2        6.77        2.33      1.76 o 
   7   2   2        0.95       -0.32      2.12 o 
   8   2   2        7.70       10.75      2.12 o 
  10   2   2       39.67       38.51      3.07 o 
  11   2   2        2.44        4.14      1.90 o 
 -10   3   2        1.50        2.67      2.49 o 
  -9   3   2        0.02        9.35      2.20 o 
  -8   3   2       54.70       56.36      2.42 o 
  -7   3   2        5.65        7.07      2.21 o 
  -6   3   2        0.27        1.58      1.36 o 
  -5   3   2       44.63       57.39      6.31 o 
  -4   3   2       10.51       12.76      1.51 o 
  -3   3   2        0.57        6.18      1.65 o 
  -2   3   2      174.09      182.86      5.38 o 
  -1   3   2      210.77      223.35      3.39 o 
   0   3   2        4.78        9.42      2.14 o 
   1   3   2        0.26        5.59      3.37 o 
   2   3   2        1.24        1.16      1.31 o 
   3   3   2       31.44       36.82      4.29 o 
   4   3   2       78.97       82.54      3.77 o 
   6   3   2        1.42       -1.00      1.72 o 
   7   3   2        2.94        0.82      1.60 o 
   8   3   2       41.89       43.96      2.52 o 
   9   3   2       20.15       22.15      2.58 o 
  10   3   2       14.88       17.63      8.37 o 
  -8   4   2       14.32        7.49      2.92 o 
  -7   4   2       78.86       69.14      4.33 o 
  -6   4   2       10.43       14.90      2.80 o 
  -5   4   2       17.01       16.15      2.84 o 
  -4   4   2       76.72       80.61      4.45 o 
  -3   4   2        4.43        7.73      2.60 o 
  -2   4   2        7.94        6.33      2.40 o 
  -1   4   2        8.46        6.24      1.41 o 
   0   4   2       19.02       15.72      5.83 o 
   1   4   2       12.74       12.55      2.90 o 
   2   4   2       22.02       23.85      3.67 o 
   3   4   2       22.71       22.53      3.11 o 
   4   4   2        6.16       -0.40      1.92 o 
   5   4   2       13.39       14.07      3.69 o 
   6   4   2       10.04       13.85      5.37 o 
   7   4   2        2.30        3.37      2.24 o 
   8   4   2        5.85        2.79      1.73 o 
  -2   5   2        0.12        8.25      2.52 o 
   0   5   2        0.01        4.05      2.36 o 
   1   5   2        9.38        8.05      2.20 o 
   2   5   2       24.09       19.75      2.88 o 
 -11   0   3       11.62        6.65      3.17 o 
  -9   0   3        2.84        4.41      3.13 o 
  -7   0   3       50.33       52.78      2.16 o 
  -5   0   3        8.11       19.02      4.33 o 
  -3   0   3     1764.08     1606.09     38.85 o 
  -1   0   3      174.11      153.82     10.55 o 
   1   0   3       43.15       42.37      2.43 o 
   3   0   3      268.55      248.04      4.87 o 
   5   0   3       51.53       41.61      3.21 o 
   7   0   3      166.60      167.00      5.98 o 
   9   0   3     1123.13     1175.10     31.26 o 
  11   0   3       12.13       18.79      4.33 o 
 -12   1   3       17.23       15.70      2.40 o 
 -11   1   3       50.81       44.40      2.86 o 
 -10   1   3        0.10        1.00      2.76 o 
  -9   1   3        9.43        5.85      1.69 o 
  -8   1   3        7.41        4.92      2.34 o 
  -7   1   3      183.84      206.63      7.65 o 
  -6   1   3       68.89       84.58      5.35 o 
  -5   1   3      109.13      125.19      2.55 o 
  -4   1   3       11.71       14.31      1.08 o 
  -3   1   3      268.04      265.77      9.02 o 
  -2   1   3     1484.35     1398.39     34.83 o 
  -1   1   3     2701.51     2719.29     90.06 o 
   0   1   3     3662.38     3452.48     61.36 o 
   1   1   3     4586.58     4656.06     67.47 o 
   2   1   3       14.17       12.87      2.40 o 
   3   1   3       85.70       80.36      1.72 o 
   4   1   3        1.91        2.09      0.84 o 
   5   1   3      316.82      324.60      7.26 o 
   6   1   3       60.01       71.59      5.02 o 
   7   1   3       43.55       46.70      8.84 o 
   8   1   3      201.31      216.88     12.76 o 
   9   1   3        0.02        3.37      2.96 o 
  10   1   3       10.44       10.86      2.28 o 
  11   1   3       28.31       35.48      5.61 o 
  12   1   3        2.95        0.21      2.19 o 
 -12   2   3        2.42        2.79      2.01 o 
 -11   2   3       87.65       94.02     12.67 o 
 -10   2   3       20.26       22.21      2.52 o 
  -9   2   3       18.92       21.84      1.92 o 
  -8   2   3      223.60      248.65      5.52 o 
  -7   2   3       79.06       76.46      2.31 o 
  -6   2   3        2.81        3.38      1.59 o 
  -5   2   3        0.32        1.03      2.26 o 
  -4   2   3       56.75       61.64      1.42 o 
  -3   2   3       44.75       41.84      1.23 o 
  -2   2   3        6.81        7.91      0.98 o 
  -1   2   3      105.75      118.84      3.77 o 
   0   2   3      939.13      920.83     18.27 o 
   1   2   3        6.14        5.83      1.51 o 
   2   2   3     1582.31     1543.13     41.50 o 
   3   2   3        2.31        1.10      1.05 o 
   4   2   3       41.74       42.30      1.49 o 
   5   2   3      169.80      183.45      8.04 o 
   7   2   3        7.49        8.30      1.87 o 
   8   2   3        6.84        7.92      3.35 o 
   9   2   3        6.31        4.64      2.17 o 
  10   2   3       15.22        9.00      2.84 o 
  11   2   3       21.70       28.20      3.85 o 
 -10   3   3       10.89       12.01      1.73 o 
  -9   3   3        1.87       10.74      2.96 o 
  -8   3   3        0.36        8.57      5.49 o 
  -7   3   3       82.54       98.08      2.78 o 
  -6   3   3        5.28        9.17      2.13 o 
  -5   3   3       57.42       62.29      2.24 o 
  -4   3   3       62.25       66.20      4.13 o 
  -3   3   3       17.84       21.52      1.21 o 
  -2   3   3       50.11       48.33      2.26 o 
  -1   3   3      123.97      138.57      5.55 o 
   0   3   3       83.13       80.41      4.00 o 
   1   3   3      265.35      244.94      7.43 o 
   2   3   3        5.86        5.41      1.74 o 
   3   3   3       11.57        9.49      1.57 o 
   4   3   3        0.36        5.25      2.32 o 
   5   3   3        0.40        3.53      2.16 o 
   6   3   3       14.54       17.55      2.80 o 
   7   3   3        1.30       -1.32      1.72 o 
   8   3   3        1.23        0.08      2.08 o 
   9   3   3        4.61        6.48      5.35 o 
  10   3   3       26.21       31.82      6.45 o 
  -8   4   3       16.15       10.18      3.21 o 
  -7   4   3       51.34       38.99      3.49 o 
  -6   4   3        2.16        3.12      2.72 o 
  -5   4   3       22.19       25.16      3.61 o 
  -4   4   3       46.99       51.06      3.81 o 
  -3   4   3       13.79       16.83      3.25 o 
  -2   4   3       12.34        8.65      2.72 o 
  -1   4   3        4.90        1.26      1.38 o 
   0   4   3       14.35       12.34      2.62 o 
   1   4   3       38.07       44.44      2.21 o 
   2   4   3       25.98       23.25      2.30 o 
   3   4   3        0.87        5.05      2.20 o 
   4   4   3        2.55        2.24      2.08 o 
   6   4   3       10.31        9.36      1.77 o 
   7   4   3        6.34        6.65      1.80 o 
   8   4   3        1.41        1.43      1.96 o 
  -2   5   3        2.22        6.81      2.44 o 
  -1   5   3        1.39        1.56      2.00 o 
   0   5   3        2.55        4.29      2.12 o 
   1   5   3        6.42        4.77      1.92 o 
   2   5   3        9.41        4.69      2.20 o 
   3   5   3       53.86       50.78      3.81 o 
 -12   0   4        1.93        7.17      3.08 o 
 -10   0   4       14.28       23.04      3.65 o 
  -8   0   4       52.71       56.35      3.81 o 
  -6   0   4      184.27      199.06     11.14 o 
  -4   0   4     8441.07     9692.06    171.78 o 
  -2   0   4        4.21        1.52      1.44 o 
   0   0   4     6024.96     5939.39    294.90 o 
   2   0   4       13.59       15.02      1.14 o 
   4   0   4     1491.89     1566.45     50.08 o 
   6   0   4      256.83      277.40      8.48 o 
   8   0   4     1888.89     1808.26     46.68 o 
  12   0   4       26.76       29.13      4.05 o 
 -12   1   4        5.89        3.24      3.47 o 
 -11   1   4       18.77       16.87      2.37 o 
 -10   1   4       16.53       12.63      2.24 o 
  -9   1   4        1.13        2.64      1.50 o 
  -8   1   4        0.01       -1.58      1.63 o 
  -7   1   4       33.87       44.79      3.34 o 
  -6   1   4      114.71      114.48      4.89 o 
  -5   1   4      554.78      541.92     15.34 o 
  -4   1   4       94.82       95.67      2.17 o 
  -3   1   4      609.91      535.97     19.34 o 
  -2   1   4     1814.46     1707.41     34.21 o 
  -1   1   4     9528.04     9733.56    346.65 o 
   0   1   4     3850.64     3547.41     63.10 o 
   1   1   4      338.69      315.74     21.03 o 
   2   1   4      136.50      127.01      3.23 o 
   3   1   4      715.75      717.13     10.71 o 
   4   1   4       29.53       25.42      1.26 o 
   5   1   4      545.62      586.15      8.98 o 
   6   1   4      244.17      244.49      6.93 o 
   7   1   4       12.43       14.43      2.13 o 
   8   1   4        0.10        0.76      1.98 o 
   9   1   4       30.58       29.86      2.49 o 
  10   1   4       53.43       58.56      3.31 o 
  11   1   4        4.82        1.58      2.21 o 
  12   1   4        0.59        4.05      3.17 o 
 -12   2   4        5.95        6.04      2.02 o 
 -11   2   4        9.91       14.79      2.31 o 
 -10   2   4      158.08      161.96     10.16 o 
  -9   2   4       17.44       27.78      2.41 o 
  -8   2   4       36.27       44.66      2.09 o 
  -7   2   4        0.01       -0.66      1.44 o 
  -6   2   4        6.07        1.82      1.22 o 
  -5   2   4       53.51       54.40      2.26 o 
  -4   2   4      219.05      224.50      5.39 o 
  -3   2   4      152.81      152.78      5.34 o 
  -2   2   4        1.92        4.47      1.59 o 
  -1   2   4       45.78       49.81      2.79 o 
   0   2   4        0.43        6.23      2.41 o 
   1   2   4       67.73       59.34      1.46 o 
   2   2   4      430.69      417.67      8.14 o 
   3   2   4      152.03      155.45      3.39 o 
   4   2   4      107.26      127.81      4.72 o 
   5   2   4       46.83       53.31      5.73 o 
   6   2   4       56.91       54.78      4.33 o 
   7   2   4       29.33       22.99      2.36 o 
   8   2   4        0.65        3.93      2.32 o 
  10   2   4        2.03        6.92      4.85 o 
  11   2   4       15.68       14.87      3.61 o 
 -10   3   4        0.27       -1.04      1.75 o 
  -9   3   4       16.68       15.88      4.66 o 
  -8   3   4        5.85        5.32      1.58 o 
  -7   3   4      115.86      129.20      7.84 o 
  -6   3   4      205.82      228.44      6.32 o 
  -5   3   4        9.40       12.50      1.72 o 
  -4   3   4       62.44       67.39      2.20 o 
  -3   3   4        2.49        4.46      1.79 o 
  -2   3   4        0.00        1.45      1.29 o 
  -1   3   4        2.30        5.95      3.73 o 
   0   3   4       17.41       20.01      1.78 o 
   1   3   4       14.60       18.02      1.63 o 
   2   3   4      364.58      374.78      7.59 o 
   3   3   4        1.37        1.61      1.34 o 
   4   3   4       28.85       27.41      2.97 o 
   5   3   4        7.31        7.13      2.16 o 
   6   3   4       39.09       37.63      3.45 o 
   7   3   4       32.70       26.93      2.76 o 
   8   3   4        6.86        7.69      2.80 o 
   9   3   4        8.58       10.74      3.33 o 
  10   3   4        2.92        5.25      4.63 o 
  -8   4   4        0.70        8.01      3.45 o 
  -7   4   4        3.88        1.76      2.96 o 
  -6   4   4       53.99       50.42      4.29 o 
  -5   4   4       26.76       31.74      3.81 o 
  -4   4   4       10.36       16.99      2.96 o 
  -3   4   4        0.45        0.96      1.96 o 
  -2   4   4        1.69        0.72      2.08 o 
  -1   4   4       38.59       39.06      6.32 o 
   0   4   4        4.10        3.62      1.02 o 
   1   4   4       77.95       85.84      4.63 o 
   2   4   4       40.84       40.19      1.84 o 
   3   4   4      239.95      243.27      5.61 o 
   4   4   4       90.06       77.00      3.33 o 
   5   4   4       10.69       13.49      2.96 o 
   6   4   4        2.25        3.39      4.13 o 
   7   4   4        0.02        3.27      3.85 o 
  -2   5   4        0.68        1.44      2.48 o 
  -1   5   4        0.00        3.97      2.20 o 
   2   5   4        0.37        3.69      2.32 o 
 -13   0   5        7.61       12.10      3.25 o 
 -11   0   5       12.02        4.49      3.09 o 
  -9   0   5        8.88        1.24      2.40 o 
  -7   0   5      210.96      238.12     15.15 o 
  -5   0   5        4.82        9.70      1.98 o 
  -3   0   5      252.25      228.78      4.61 o 
  -1   0   5     1369.23     1263.56     48.09 o 
   1   0   5        1.30        2.11      0.93 o 
   3   0   5      551.96      489.62      9.11 o 
   5   0   5     1263.59     1421.70     38.15 o 
   7   0   5        7.59        8.77      3.17 o 
   9   0   5       57.96       52.46      4.01 o 
  11   0   5        0.10        5.81      3.33 o 
 -12   1   5        2.81        8.45      3.13 o 
 -11   1   5        1.81        2.11      2.00 o 
 -10   1   5        1.08        2.99      1.78 o 
  -9   1   5      111.12      109.98      6.49 o 
  -8   1   5        3.47        6.10      2.09 o 
  -7   1   5        8.57        3.10      1.61 o 
  -6   1   5       37.59       35.53      2.36 o 
  -5   1   5        2.43        4.26      1.49 o 
  -4   1   5      480.17      477.77     12.93 o 
  -3   1   5      233.94      222.44      4.97 o 
  -2   1   5      346.98      311.14      8.15 o 
  -1   1   5     4893.44     5116.82     74.19 o 
   0   1   5     2544.68     2291.84     41.25 o 
   1   1   5      145.44      137.72      2.40 o 
   2   1   5        0.25        0.94      0.80 o 
   3   1   5     1542.92     1566.15     22.97 o 
   4   1   5       36.34       34.81      1.41 o 
   5   1   5      148.72      151.87      4.19 o 
   6   1   5        0.34        0.50      1.61 o 
   7   1   5       53.16       54.91      2.57 o 
   8   1   5       13.71       14.42      2.49 o 
   9   1   5       17.19       30.45      7.65 o 
  10   1   5      219.33      220.71      5.98 o 
  11   1   5        0.17       -0.24      3.00 o 
  12   1   5        5.05        6.58      2.39 o 
 -12   2   5        1.46        4.42      2.70 o 
 -11   2   5       79.09       83.71     15.27 o 
 -10   2   5      126.14      135.58      9.11 o 
  -9   2   5      132.22      149.54      6.71 o 
  -8   2   5       24.17       24.26      1.94 o 
  -7   2   5       64.99       65.27      5.12 o 
  -6   2   5       15.76       15.75      1.94 o 
  -5   2   5      115.41      116.78      5.73 o 
  -4   2   5        0.03        4.49      1.86 o 
  -3   2   5       11.62       13.99      1.72 o 
  -2   2   5      273.01      289.33      4.68 o 
  -1   2   5       66.66       63.68      1.80 o 
   0   2   5      177.83      192.15      4.20 o 
   1   2   5      727.25      713.10     13.24 o 
   2   2   5       24.42       27.27      2.05 o 
   3   2   5      127.22      125.82      4.55 o 
   4   2   5      109.34      120.98      6.22 o 
   5   2   5        8.82        7.80      1.19 o 
   6   2   5       25.61       28.30      2.25 o 
   7   2   5        3.27        2.59      1.96 o 
   8   2   5       17.90       22.19      6.25 o 
   9   2   5       17.56       21.30      2.58 o 
  10   2   5       13.12       15.53      3.99 o 
  11   2   5        5.02        9.90      3.57 o 
 -10   3   5        0.12        4.81      2.04 o 
  -9   3   5        0.07       -0.27      1.96 o 
  -8   3   5        0.34        4.09      3.00 o 
  -7   3   5        6.26       10.71      2.01 o 
  -6   3   5      201.54      218.93     15.65 o 
  -5   3   5      132.14      145.03      4.30 o 
  -4   3   5        3.30       -0.78      1.52 o 
  -3   3   5        8.26        8.44      1.23 o 
  -2   3   5       51.86       58.67      2.59 o 
  -1   3   5        9.44       11.76      1.81 o 
   0   3   5        5.48       11.30      1.72 o 
   1   3   5        2.75        6.28      1.61 o 
   2   3   5        0.06        7.07      3.63 o 
   3   3   5      113.32      109.46      6.40 o 
   4   3   5        7.89        7.89      2.16 o 
   5   3   5       15.58       16.87      2.84 o 
   6   3   5        0.26        2.44      2.12 o 
   7   3   5        9.38        9.26      2.36 o 
   8   3   5        7.67        6.21      2.52 o 
   9   3   5        2.44        0.24      2.44 o 
  -8   4   5        8.61        9.05      2.80 o 
  -7   4   5       20.39       16.19      3.25 o 
  -6   4   5       24.70       21.60      3.37 o 
  -5   4   5        5.07        5.41      2.68 o 
  -4   4   5        8.07       11.76      3.49 o 
  -3   4   5        8.56        3.17      1.95 o 
  -2   4   5       15.47       21.16      3.65 o 
  -1   4   5        4.71        8.59      2.12 o 
   0   4   5        3.84        6.91      1.40 o 
   1   4   5        5.54        7.50      1.35 o 
   2   4   5        0.00        2.44      1.28 o 
   3   4   5       30.49       36.87      3.09 o 
   4   4   5       27.38       30.69      2.97 o 
   5   4   5       15.64       12.86      2.64 o 
   6   4   5        0.03        0.20      1.90 o 
   7   4   5        3.08        8.24      3.31 o 
  -3   5   5        2.77        2.56      2.68 o 
  -2   5   5        0.21       -1.44      1.92 o 
  -1   5   5        5.88        6.41      2.48 o 
   0   5   5        6.33        7.97      2.72 o 
   1   5   5        0.70        0.76      1.84 o 
   2   5   5        0.78        3.53      2.04 o 
 -12   0   6        0.25       -0.92      2.44 o 
 -10   0   6       39.19       29.05      3.69 o 
  -8   0   6        3.79       -0.84      1.76 o 
  -6   0   6     2536.95     2902.73    142.48 o 
  -4   0   6      302.64      278.40     11.41 o 
  -2   0   6      518.71      450.99     13.63 o 
   0   0   6      969.71      816.25     56.84 o 
   2   0   6      404.88      382.08      7.48 o 
   4   0   6      760.46      725.97     38.27 o 
   8   0   6        2.44        5.57      3.13 o 
  10   0   6       49.24       49.37      4.73 o 
  12   0   6       17.75       11.14      3.81 o 
 -12   1   6        3.01       -1.48      2.60 o 
 -11   1   6       47.14       45.71      2.97 o 
 -10   1   6       17.21       16.85      2.17 o 
  -9   1   6       14.45       10.00      2.41 o 
  -8   1   6       23.16       15.06      4.02 o 
  -7   1   6       85.57       89.83      2.47 o 
  -6   1   6       10.76       12.36      1.49 o 
  -5   1   6       82.00       91.17      1.96 o 
  -4   1   6      213.82      217.40      3.15 o 
  -3   1   6        2.27        1.12      1.19 o 
  -2   1   6      289.69      280.57      4.27 o 
  -1   1   6       26.70       20.11      1.05 o 
   0   1   6      648.11      573.56      8.70 o 
   1   1   6      155.46      143.46      2.49 o 
   2   1   6       70.16       71.97      1.65 o 
   3   1   6      358.93      399.07      6.23 o 
   4   1   6        0.48        5.26      1.50 o 
   5   1   6      171.75      175.29      6.19 o 
   6   1   6        4.21        6.50      1.56 o 
   7   1   6      223.65      229.13      9.65 o 
   8   1   6       36.00       42.66      2.92 o 
   9   1   6       71.02       75.61      3.47 o 
  10   1   6      116.30      117.02     11.41 o 
  11   1   6        3.44       -0.88      1.82 o 
 -12   2   6        6.35        2.66      3.29 o 
 -11   2   6        3.31        1.80      2.92 o 
 -10   2   6       26.77       26.82      2.27 o 
  -9   2   6      102.32       96.66      3.63 o 
  -8   2   6        5.82        3.34      1.41 o 
  -7   2   6        0.63       -0.39      1.27 o 
  -6   2   6        7.81        5.46      1.65 o 
  -5   2   6       21.42       30.97      1.74 o 
  -4   2   6        7.63        6.41      1.61 o 
  -3   2   6       26.50       25.99      2.16 o 
  -2   2   6     1706.79     1775.31     44.70 o 
  -1   2   6      366.51      372.56     14.28 o 
   0   2   6      519.99      519.11     16.10 o 
   1   2   6      556.76      542.98     10.33 o 
   2   2   6      100.98      111.23      2.22 o 
   3   2   6      115.41      123.87      2.51 o 
   4   2   6       19.52       23.00      1.52 o 
   5   2   6        0.96        5.01      2.10 o 
   6   2   6       74.27       79.66      3.02 o 
   7   2   6       23.86       17.92      2.23 o 
   8   2   6        2.96        6.68      4.19 o 
   9   2   6       24.70       33.66      3.77 o 
  10   2   6        5.95        6.77      3.08 o 
 -10   3   6        0.93        2.76      2.29 o 
  -9   3   6        0.43        6.09      7.47 o 
  -8   3   6      113.53      132.72     12.45 o 
  -7   3   6        4.65        4.88      1.94 o 
  -6   3   6       31.58       29.59      2.37 o 
  -5   3   6      194.16      195.56     10.69 o 
  -4   3   6       98.42      111.90      8.24 o 
  -3   3   6       68.67       72.91      2.75 o 
  -2   3   6       11.62        9.12      3.29 o 
  -1   3   6       89.34      107.18      3.25 o 
   0   3   6        1.26        4.18      1.98 o 
   1   3   6       27.44       25.23      1.70 o 
   2   3   6        8.67        9.95      1.95 o 
   3   3   6      140.27      129.14      3.56 o 
   4   3   6        5.19        4.29      2.08 o 
   5   3   6        5.04        8.89      2.40 o 
   6   3   6       23.04       15.99      2.84 o 
   7   3   6       54.20       49.09      3.65 o 
   8   3   6       10.50       12.90      2.72 o 
  -7   4   6        0.38        1.96      2.52 o 
  -6   4   6        7.85       11.90      2.46 o 
  -5   4   6        0.17        4.37      3.41 o 
  -4   4   6        5.45        4.03      1.67 o 
  -2   4   6       18.29       21.81      2.40 o 
  -1   4   6        2.01        3.46      1.24 o 
   0   4   6        6.17        5.18      1.65 o 
   1   4   6       51.76       44.07      2.45 o 
   2   4   6       59.89       49.48      7.64 o 
   3   4   6        0.00       -0.16      1.64 o 
   4   4   6       68.60       53.43      3.49 o 
   5   4   6       50.46       51.90      3.73 o 
   7   4   6        2.28        8.49      2.76 o 
  -2   5   6        9.01       10.54      2.68 o 
  -1   5   6        1.01        1.84      2.32 o 
   0   5   6       18.79       19.67      3.49 o 
   1   5   6       13.62       12.14      2.36 o 
 -13   0   7        3.62        3.69      3.17 o 
 -11   0   7        0.30        3.85      2.92 o 
  -9   0   7       17.08        9.38      2.76 o 
  -7   0   7        7.56        3.29      3.00 o 
  -5   0   7        0.33        3.65      2.84 o 
  -3   0   7       36.48       33.48      3.73 o 
  -1   0   7      733.40      748.44     29.00 o 
   1   0   7      503.33      479.91     42.36 o 
   3   0   7        2.09        4.33      1.16 o 
   5   0   7     1274.08     1389.19     25.23 o 
   7   0   7        5.92        0.88      2.52 o 
   9   0   7        7.58       14.38      3.13 o 
  11   0   7        1.76        3.81      3.53 o 
 -12   1   7        8.04        4.77      2.03 o 
 -11   1   7       62.43       50.38      3.35 o 
 -10   1   7       15.29       17.91      3.47 o 
  -9   1   7        0.29        0.44      2.80 o 
  -8   1   7       29.16       31.48      7.02 o 
  -7   1   7        1.76        0.22      1.29 o 
  -6   1   7       11.49       15.03      1.89 o 
  -5   1   7      130.69      131.42      4.04 o 
  -4   1   7      976.70      990.33     20.01 o 
  -3   1   7       94.76      102.25      1.87 o 
  -2   1   7      121.72      125.78      2.69 o 
  -1   1   7      429.33      393.04      5.84 o 
   0   1   7      356.18      343.13     11.76 o 
   1   1   7       88.87       74.20      1.50 o 
   2   1   7        7.05        4.18      0.93 o 
   3   1   7      130.90      142.53      4.71 o 
   4   1   7      185.36      204.77      8.00 o 
   5   1   7       37.58       30.63      1.79 o 
   6   1   7       81.39       82.21      6.92 o 
   7   1   7      234.66      239.60     10.16 o 
   8   1   7       99.47      114.52      4.01 o 
   9   1   7        4.70        7.97      3.49 o 
  10   1   7       19.03       19.18      3.39 o 
  11   1   7       10.48       14.24      5.85 o 
 -11   2   7        6.62        8.84      2.03 o 
 -10   2   7       37.72       39.85      2.33 o 
  -9   2   7       40.09       39.67      2.51 o 
  -8   2   7        0.14       -0.02      1.69 o 
  -7   2   7        2.15        2.45      2.30 o 
  -6   2   7        5.28        8.39      2.24 o 
  -5   2   7       28.11       32.46      1.73 o 
  -4   2   7       93.56       88.35      2.29 o 
  -3   2   7      231.69      237.28      6.98 o 
  -2   2   7       42.11       29.61      2.04 o 
  -1   2   7      210.30      229.18      5.00 o 
   0   2   7      505.42      507.09     23.30 o 
   1   2   7      465.35      473.37     17.71 o 
   2   2   7        5.89        3.96      1.74 o 
   3   2   7       72.99       70.99      2.55 o 
   4   2   7        3.15        3.73      2.52 o 
   5   2   7       55.85       58.54      2.27 o 
   6   2   7       27.44       36.18      3.69 o 
   7   2   7        3.86        6.17      2.52 o 
   8   2   7       26.85       21.92      3.09 o 
   9   2   7        8.33        3.89      2.76 o 
  10   2   7       23.39       28.89      3.81 o 
 -10   3   7        4.47        0.08      2.07 o 
  -9   3   7       25.12       29.16      2.93 o 
  -8   3   7        2.37        3.87      2.52 o 
  -7   3   7      129.31      135.95      4.11 o 
  -6   3   7       22.27       22.11      3.85 o 
  -5   3   7       43.03       43.68      4.21 o 
  -4   3   7      220.53      223.12      5.33 o 
  -3   3   7        2.16       -0.65      1.48 o 
  -2   3   7       19.45       19.31      2.17 o 
  -1   3   7       11.59       11.48      1.93 o 
   0   3   7        4.30        4.56      2.50 o 
   1   3   7       22.89       23.62      2.59 o 
   2   3   7       56.81       51.41      2.38 o 
   3   3   7      155.74      146.18      8.98 o 
   4   3   7      114.34      116.68      3.44 o 
   5   3   7        0.08        4.45      2.12 o 
   6   3   7       21.59       24.52      3.41 o 
   7   3   7       14.10       18.99      3.17 o 
   9   3   7        4.45       -0.20      2.88 o 
  -8   4   7        3.98        5.06      8.41 o 
  -7   4   7        0.00        7.17      3.08 o 
  -6   4   7        7.52       12.45      2.21 o 
  -5   4   7       33.44       34.90      6.87 o 
  -4   4   7        0.59        1.96      2.28 o 
  -3   4   7        3.65        2.04      1.52 o 
  -2   4   7        2.07        1.73      1.74 o 
  -1   4   7        0.45       -0.94      1.41 o 
   0   4   7        0.58       -0.30      1.91 o 
   1   4   7       27.08       28.95      6.25 o 
   2   4   7        5.37        5.71      4.43 o 
   3   4   7        1.56        0.56      1.92 o 
   4   4   7        3.31       -0.08      2.12 o 
   5   4   7        5.75        2.08      2.16 o 
   6   4   7        4.90        0.24      2.20 o 
  -1   5   7       17.89       18.87      3.65 o 
   0   5   7        6.85        7.29      2.56 o 
 -12   0   8       24.54       25.04      3.61 o 
 -10   0   8       11.20        2.92      2.40 o 
  -8   0   8       44.66       47.17      3.65 o 
  -4   0   8      242.24      230.80     15.89 o 
  -2   0   8      288.16      250.76     11.02 o 
   0   0   8      704.41      679.73     32.89 o 
   2   0   8      826.10      796.02     14.59 o 
   4   0   8     2013.86     1994.22     35.88 o 
   6   0   8        1.77        2.82      1.38 o 
   8   0   8       23.61       21.32      4.13 o 
  10   0   8        7.41       13.86      4.01 o 
 -12   1   8        2.89        3.04      3.99 o 
 -11   1   8       72.18       73.53      4.27 o 
 -10   1   8       56.00       49.77      3.57 o 
  -9   1   8       12.29       17.19      2.67 o 
  -8   1   8       29.02       31.73      1.97 o 
  -7   1   8       11.38       15.28      3.08 o 
  -6   1   8       43.41       32.36      1.80 o 
  -5   1   8      439.70      454.23      7.44 o 
  -4   1   8       57.23       59.29      2.78 o 
  -3   1   8       57.69       56.46      1.39 o 
  -2   1   8       21.77       18.10      0.97 o 
  -1   1   8      316.73      336.88      4.59 o 
   0   1   8      469.93      442.71      8.50 o 
   1   1   8       58.60       55.49      1.83 o 
   2   1   8       24.69       24.90      1.61 o 
   3   1   8      101.36      103.97      2.69 o 
   4   1   8        3.07        1.98      1.11 o 
   5   1   8      220.43      226.63      6.03 o 
   6   1   8       16.25       14.93      1.44 o 
   7   1   8      127.64      130.60      4.52 o 
   8   1   8      229.90      222.83      5.55 o 
   9   1   8       38.45       40.84      3.01 o 
  10   1   8        3.42        3.23      2.28 o 
  11   1   8        0.16        3.25      2.96 o 
 -11   2   8       16.23       18.24      4.93 o 
 -10   2   8       26.33       26.87      2.17 o 
  -9   2   8       22.69       22.72      2.36 o 
  -8   2   8       16.27       19.16      1.97 o 
  -7   2   8       59.00       60.15      2.25 o 
  -6   2   8        7.23       12.06      2.32 o 
  -5   2   8        3.08        1.14      1.38 o 
  -4   2   8      155.53      170.49      5.49 o 
  -3   2   8       36.41       40.01      2.41 o 
  -2   2   8     1906.66     1956.29     28.73 o 
  -1   2   8      354.16      334.54      6.86 o 
   0   2   8       85.42       91.00      2.73 o 
   1   2   8      118.96      129.99      4.93 o 
   2   2   8       53.68       53.47      3.03 o 
   3   2   8        1.39        4.73      2.28 o 
   4   2   8        0.11       -0.84      2.00 o 
   5   2   8       17.56       20.11      1.85 o 
   7   2   8        8.32       -0.12      2.04 o 
   8   2   8       88.03       67.43      4.13 o 
   9   2   8        1.18        8.13      3.04 o 
  10   2   8       14.84        5.73      2.80 o 
 -10   3   8        0.24       -1.28      1.93 o 
  -9   3   8        4.64        2.39      1.84 o 
  -8   3   8      131.57      131.34     13.25 o 
  -7   3   8       49.03       51.67      3.41 o 
  -6   3   8        7.78       13.56     11.80 o 
  -5   3   8       51.68       57.55      6.47 o 
  -4   3   8        7.24        4.72      2.64 o 
  -3   3   8       97.90      108.48      5.41 o 
  -2   3   8       37.59       36.52      2.27 o 
  -1   3   8        0.57        8.51      2.94 o 
   0   3   8       11.23       11.63      1.84 o 
   1   3   8       65.23       61.58      2.17 o 
   2   3   8       76.91       72.14      5.53 o 
   3   3   8       78.11       74.10      2.73 o 
   4   3   8       76.32       73.09      5.67 o 
   5   3   8        7.71       12.02      2.60 o 
   6   3   8        1.75        1.12      2.08 o 
   8   3   8        0.03       -1.00      2.08 o 
   9   3   8        3.67        5.57      2.68 o 
  -7   4   8        0.01        3.64      2.19 o 
  -6   4   8       32.01       31.49      5.95 o 
  -5   4   8        2.74        5.42      2.84 o 
  -4   4   8        4.90        7.01      3.69 o 
  -3   4   8        2.19        7.61      2.72 o 
  -2   4   8        3.38        7.16      2.24 o 
  -1   4   8       22.18       29.18      4.37 o 
   0   4   8        2.05        4.89      3.29 o 
   1   4   8       14.32       12.59      1.93 o 
   2   4   8       25.32       18.05      5.61 o 
   3   4   8       20.01       11.46      2.84 o 
   4   4   8        1.63        3.29      2.52 o 
   5   4   8        1.36        3.65      2.32 o 
 -11   0   9       18.51       15.31      3.21 o 
  -9   0   9       74.42       60.77      3.89 o 
  -7   0   9        7.36        8.19      5.05 o 
  -5   0   9       12.82       10.03      2.70 o 
  -3   0   9      132.65      128.96      3.59 o 
  -1   0   9      493.28      516.83     33.40 o 
   1   0   9       25.74       24.81      1.54 o 
   3   0   9      553.88      560.45     14.93 o 
   5   0   9       49.35       48.31      2.13 o 
   7   0   9        0.99       13.22      3.61 o 
  11   0   9       15.88       36.46      4.77 o 
 -12   1   9        9.77        9.44      2.54 o 
 -11   1   9        5.73        8.25      2.11 o 
 -10   1   9       13.83       10.93      2.88 o 
  -9   1   9        7.86        4.12      1.81 o 
  -8   1   9       37.28       45.34      9.02 o 
  -7   1   9       42.02       50.59      9.15 o 
  -6   1   9       25.24       21.62      4.81 o 
  -5   1   9      352.39      362.94      5.11 o 
  -4   1   9      285.88      293.08      6.43 o 
  -3   1   9       79.58       86.81      1.80 o 
  -2   1   9      246.44      254.98      3.66 o 
  -1   1   9      151.04      170.94      2.61 o 
   0   1   9       44.58       47.67      1.89 o 
   1   1   9      167.52      179.30      4.67 o 
   2   1   9      154.82      149.53      3.32 o 
   3   1   9        0.67       -0.60      0.89 o 
   4   1   9       16.62       21.65      2.00 o 
   5   1   9       47.30       54.85      2.99 o 
   6   1   9       99.10      113.16      2.78 o 
   7   1   9       31.81       26.41      1.68 o 
   8   1   9       46.63       44.31      2.87 o 
   9   1   9       19.75       29.97      9.02 o 
  10   1   9        7.16        5.36      2.39 o 
  11   1   9       17.14       21.35      3.07 o 
 -11   2   9        3.76       -1.76      2.24 o 
 -10   2   9        2.85       -1.82      1.82 o 
  -9   2   9       31.68       31.84      4.89 o 
  -8   2   9       60.56       65.21      6.50 o 
  -7   2   9       80.12       77.79      2.76 o 
  -6   2   9      339.20      353.57      6.11 o 
  -5   2   9       37.19       36.02      3.28 o 
  -4   2   9       77.02       83.10      2.34 o 
  -3   2   9      340.27      356.13     15.31 o 
  -2   2   9      609.63      610.81     21.76 o 
  -1   2   9      628.35      603.01     26.71 o 
   0   2   9      234.47      217.21      4.93 o 
   1   2   9       88.31       91.09      7.06 o 
   2   2   9        2.50        0.99      1.27 o 
   3   2   9       13.59       15.55      5.43 o 
   4   2   9        3.54        9.75      1.92 o 
   5   2   9       11.10       10.88      3.81 o 
   6   2   9        9.07        5.81      2.92 o 
   7   2   9       47.19       40.16      4.17 o 
   8   2   9        7.97       11.22      3.04 o 
   9   2   9       50.49       37.91      3.97 o 
  10   2   9        2.05        1.16      2.76 o 
 -10   3   9       42.14       36.59      3.28 o 
  -9   3   9        6.19       10.00      8.53 o 
  -8   3   9        0.29        3.91      3.47 o 
  -7   3   9       42.41       42.40      4.21 o 
  -6   3   9       44.42       40.26      4.01 o 
  -5   3   9        0.07        3.77      3.29 o 
  -4   3   9        1.88        2.81      1.88 o 
  -3   3   9        0.75        1.88      2.56 o 
  -2   3   9        1.80       13.34      3.57 o 
  -1   3   9       34.58       35.92      4.07 o 
   0   3   9        0.02       10.14      3.61 o 
   1   3   9       24.74       29.13      2.26 o 
   2   3   9      111.76      106.67      3.45 o 
   3   3   9      223.95      243.53      5.66 o 
   4   3   9       54.77       48.75      2.93 o 
   5   3   9       14.73       12.70      2.68 o 
   6   3   9       56.45       42.48      3.37 o 
   7   3   9        2.01       -2.04      2.28 o 
   8   3   9        2.98        2.92      2.48 o 
  -7   4   9        2.51        8.51      2.37 o 
  -6   4   9        1.39        5.15      5.41 o 
  -5   4   9       16.51       17.50      3.45 o 
  -4   4   9       19.13       18.27      2.44 o 
  -3   4   9        0.15        0.68      1.50 o 
  -2   4   9        0.20        1.25      2.00 o 
  -1   4   9        1.68       -0.20      2.36 o 
   0   4   9        0.22        0.37      1.74 o 
   1   4   9       11.63        8.94      1.98 o 
   2   4   9        0.48        3.24      1.74 o 
   3   4   9        2.67        4.73      2.68 o 
   5   4   9       12.18        2.08      2.04 o 
   6   4   9        0.00        0.00      2.24 o 
 -12   0  10       40.51       39.83      3.81 o 
 -10   0  10      131.51      111.15      5.09 o 
  -8   0  10       11.08        6.97      2.96 o 
  -6   0  10       74.69       74.31      2.68 o 
  -4   0  10       29.32       29.57      1.86 o 
  -2   0  10      517.15      555.21     10.45 o 
   0   0  10       37.10       37.16      1.72 o 
   2   0  10      424.51      382.27      7.43 o 
   4   0  10        1.79        3.70      1.43 o 
   6   0  10       54.14       52.87      3.23 o 
   8   0  10       82.35       88.75      5.09 o 
 -12   1  10        2.26        1.80      2.88 o 
 -11   1  10       16.24        9.41      2.11 o 
 -10   1  10        0.99        2.77      1.83 o 
  -9   1  10       10.47        5.54      1.70 o 
  -8   1  10        0.00        2.11      1.55 o 
  -7   1  10        8.87        9.12      4.04 o 
  -6   1  10       67.89       72.24      2.38 o 
  -5   1  10        8.08        6.30      1.47 o 
  -4   1  10       30.51       33.10      2.15 o 
  -3   1  10      625.73      669.12     13.17 o 
  -2   1  10      482.78      516.00     10.48 o 
  -1   1  10      959.82      979.77     23.47 o 
   0   1  10      195.75      205.07      3.09 o 
   1   1  10       18.86       20.74      1.82 o 
   2   1  10      125.86      115.72      2.71 o 
   3   1  10      128.08      134.94      2.42 o 
   4   1  10       71.72       85.57      2.42 o 
   5   1  10        4.38        4.78      2.25 o 
   6   1  10       10.46        5.64      1.35 o 
   7   1  10       11.89       11.32      1.87 o 
   9   1  10        5.05       19.39      3.77 o 
  10   1  10        0.15        4.01      3.45 o 
 -11   2  10        1.00        7.05      2.92 o 
 -10   2  10        0.02        3.39      2.39 o 
  -9   2  10        0.34       -0.20      1.65 o 
  -8   2  10       19.14       20.90      3.21 o 
  -7   2  10        1.11        7.40      2.07 o 
  -6   2  10      478.75      449.48     15.62 o 
  -5   2  10       78.47       75.89      3.53 o 
  -4   2  10       45.13       50.58      3.21 o 
  -3   2  10      122.77      122.62      3.68 o 
  -2   2  10       16.55       18.58      1.89 o 
  -1   2  10      467.16      457.77      9.10 o 
   0   2  10      222.77      218.30      5.10 o 
   1   2  10       99.53       92.93     10.91 o 
   2   2  10       71.80       62.77      3.65 o 
   3   2  10       36.28       35.60      2.16 o 
   4   2  10        0.59        2.24      1.56 o 
   5   2  10       19.70       15.85      3.01 o 
   6   2  10      264.49      238.46      8.03 o 
   8   2  10       31.46       24.60      3.41 o 
   9   2  10       43.44       42.16      4.09 o 
 -10   3  10       28.64       27.32      4.77 o 
  -9   3  10       16.95       20.54      9.22 o 
  -8   3  10       70.81       80.50      3.69 o 
  -7   3  10        2.44        7.29      3.37 o 
  -6   3  10       13.63       13.42      3.71 o 
  -5   3  10        3.11        4.69      3.04 o 
  -4   3  10        8.38       10.99      4.11 o 
  -3   3  10       24.94       25.33     10.50 o 
  -2   3  10        1.44        4.00      5.19 o 
  -1   3  10      114.71      111.65      3.56 o 
   0   3  10       86.32       86.50      6.07 o 
   1   3  10        6.50        9.56      2.48 o 
   2   3  10       12.03       15.89      5.07 o 
   3   3  10      155.86      146.80     15.22 o 
   4   3  10       50.59       42.96      2.34 o 
   6   3  10        3.25        7.45      2.96 o 
   7   3  10       31.76       24.92      3.29 o 
   8   3  10        0.05        2.40      2.56 o 
  -7   4  10        9.64        8.54      2.28 o 
  -6   4  10        1.24        0.63      2.88 o 
  -5   4  10        0.92        3.78      3.37 o 
  -4   4  10        1.59        4.53      3.04 o 
  -3   4  10       18.68       20.46      2.45 o 
  -2   4  10       29.00       26.67      2.66 o 
  -1   4  10        5.36        1.41      2.26 o 
   0   4  10       14.41       13.66      2.06 o 
   1   4  10       25.40       22.93      2.14 o 
   2   4  10       27.35       25.94      2.27 o 
   3   4  10        1.90        6.53      2.28 o 
   4   4  10        1.68        5.65      2.76 o 
   5   4  10        1.18        7.41      2.56 o 
 -11   0  11       49.58       44.72      4.05 o 
  -5   0  11       65.20       60.76      2.53 o 
  -3   0  11      178.80      195.95      8.05 o 
  -1   0  11      777.84      770.38     46.77 o 
   1   0  11       38.94       48.90      1.98 o 
   3   0  11       85.71       94.82      2.75 o 
   5   0  11        1.02        1.64      2.52 o 
   7   0  11       32.43       38.79      4.33 o 
   9   0  11       45.08       49.57      4.53 o 
 -12   1  11        4.90        9.44      4.65 o 
 -11   1  11        4.91        8.20      2.14 o 
  -9   1  11        2.16        2.80      1.59 o 
  -8   1  11       11.86       14.73      2.32 o 
  -7   1  11      182.47      191.03      8.38 o 
  -6   1  11       77.70       83.17      2.59 o 
  -5   1  11        9.03       12.32      2.40 o 
  -4   1  11      152.05      145.73      3.68 o 
  -3   1  11      257.90      285.30      5.58 o 
  -2   1  11       88.97       96.03      3.18 o 
  -1   1  11      124.92      117.08      2.65 o 
   0   1  11      168.41      181.77      3.21 o 
   1   1  11       13.04       14.16      2.40 o 
   2   1  11        4.26        4.64      0.97 o 
   3   1  11      118.98      119.30      2.34 o 
   4   1  11      120.30      130.87      4.84 o 
   5   1  11        0.81        2.28      1.21 o 
   6   1  11        1.50        4.20      2.91 o 
   7   1  11        6.89        4.60      1.35 o 
   8   1  11       78.91       69.89      3.48 o 
   9   1  11        0.85        1.08      3.41 o 
  10   1  11        2.09        2.04      3.37 o 
 -11   2  11        4.87        5.51      5.41 o 
 -10   2  11       18.04       22.49      3.87 o 
  -9   2  11       49.13       46.63      2.93 o 
  -8   2  11      124.23      130.67      7.60 o 
  -7   2  11       21.58       21.28      1.95 o 
  -6   2  11      135.96      137.54      4.17 o 
  -5   2  11      230.47      248.74      5.97 o 
  -4   2  11       37.14       33.92      2.52 o 
  -3   2  11        5.27       14.57      6.69 o 
  -2   2  11        1.02        1.58      3.97 o 
  -1   2  11        8.50       10.98      2.22 o 
   0   2  11        3.47        4.61      2.40 o 
   1   2  11       19.47       13.59      1.74 o 
   2   2  11        8.37       10.43      2.40 o 
   3   2  11        2.08        2.16      2.20 o 
   4   2  11       72.27       76.12      2.81 o 
   5   2  11       19.61       19.11      3.41 o 
   6   2  11       10.36       18.95      3.37 o 
   7   2  11       59.22       53.42      3.93 o 
   9   2  11        9.50        8.73      3.17 o 
  -9   3  11        0.85        3.47      3.27 o 
  -8   3  11        5.51       15.82      2.90 o 
  -7   3  11       42.73       41.58      2.75 o 
  -6   3  11        0.01        0.75      1.81 o 
  -5   3  11        1.66        6.91      5.83 o 
  -4   3  11        0.55        7.94      2.29 o 
  -3   3  11       24.54       31.47      2.28 o 
  -2   3  11       34.33       27.31      5.81 o 
  -1   3  11       96.02       88.22      5.73 o 
   0   3  11       56.57       61.56      3.31 o 
   1   3  11      424.60      435.20     15.06 o 
   2   3  11        3.61        5.31      1.64 o 
   3   3  11       25.49       31.37      2.58 o 
   4   3  11       50.35       45.46      2.32 o 
   6   3  11        4.93        1.60      2.28 o 
   7   3  11        3.87       -0.60      2.48 o 
   8   3  11        0.40        2.36      2.40 o 
  -6   4  11        0.23        5.06      2.28 o 
  -5   4  11        2.33        6.96      2.17 o 
  -4   4  11        0.29        2.76      2.40 o 
  -3   4  11        4.72        5.38      3.08 o 
  -2   4  11        0.05        4.50      2.82 o 
  -1   4  11       16.67       16.84      2.40 o 
   0   4  11        2.45        3.45      1.90 o 
   1   4  11       12.43        9.18      5.17 o 
   2   4  11        0.23        4.22      2.60 o 
   3   4  11       35.32       33.42      3.33 o 
   5   4  11        1.78        1.04      2.40 o 
 -12   0  12       85.77       80.37      4.93 o 
 -10   0  12        0.74        2.72      2.20 o 
  -8   0  12       57.39       56.99      3.65 o 
  -6   0  12       13.04       18.91      2.34 o 
  -4   0  12      251.31      235.76     11.75 o 
  -2   0  12      260.69      259.21     10.89 o 
   0   0  12       12.69       15.88      3.57 o 
   2   0  12       14.27       13.93      1.81 o 
   4   0  12       87.89       87.63      2.92 o 
   8   0  12       10.89       11.22      3.77 o 
 -12   1  12        0.00        1.96      2.96 o 
 -11   1  12       12.16        9.56      3.43 o 
 -10   1  12       37.02       35.12      4.81 o 
  -9   1  12        2.51        3.09      1.67 o 
  -8   1  12       83.04       78.02      5.34 o 
  -7   1  12       26.18       30.32      4.04 o 
  -6   1  12        0.45        3.42      1.37 o 
  -5   1  12       68.51       64.99      3.82 o 
  -4   1  12       24.70       24.06      1.87 o 
  -3   1  12      132.46      139.22      5.27 o 
  -2   1  12       35.22       39.65      3.25 o 
  -1   1  12       82.89       94.11      3.68 o 
   0   1  12       94.51       91.35      1.96 o 
   1   1  12       29.46       26.41      1.24 o 
   2   1  12       36.78       43.18      3.81 o 
   3   1  12        9.71       11.18      2.28 o 
   4   1  12      145.60      156.34      2.92 o 
   5   1  12      105.93      107.68      5.99 o 
   6   1  12       14.79       10.10      3.91 o 
   7   1  12       21.01       21.78      5.36 o 
   8   1  12       33.07       27.53      3.61 o 
   9   1  12       10.46        7.37      3.57 o 
  10   1  12        0.14        4.13      3.41 o 
 -11   2  12        4.79        8.77      3.29 o 
 -10   2  12        0.54        7.37      3.69 o 
  -9   2  12        7.07       19.32     14.42 o 
  -8   2  12      214.48      246.76     11.03 o 
  -7   2  12       17.44       13.86      2.35 o 
  -6   2  12      173.94      182.28     20.12 o 
  -5   2  12        3.11        7.01      4.71 o 
  -4   2  12       20.61       19.78      2.07 o 
  -3   2  12        8.21        8.85      1.57 o 
  -2   2  12       13.01       13.74      1.84 o 
  -1   2  12       10.64       10.63      1.54 o 
   0   2  12        9.97       12.31      3.59 o 
   1   2  12       87.04       83.04      3.03 o 
   2   2  12       75.70       74.04      4.37 o 
   3   2  12      198.69      195.92      6.60 o 
   4   2  12       13.18       13.61      1.73 o 
   5   2  12       18.48       14.48      3.45 o 
   6   2  12      130.66      126.24      3.67 o 
   7   2  12      101.40      114.53      5.45 o 
   8   2  12       39.76       35.87      3.61 o 
  -9   3  12       18.07       31.93      9.50 o 
  -8   3  12       17.00       22.90      2.99 o 
  -7   3  12       19.12       10.71      5.91 o 
  -6   3  12        2.72        5.03      1.99 o 
  -5   3  12        8.13       10.72      7.53 o 
  -4   3  12       13.74       14.91      2.08 o 
  -3   3  12      192.39      179.32     12.16 o 
  -2   3  12       67.54       63.08      2.95 o 
  -1   3  12        9.91       11.61      2.14 o 
   0   3  12       54.66       52.83      2.75 o 
   1   3  12        3.89        7.57      1.52 o 
   2   3  12        6.68        7.25      1.81 o 
   3   3  12        9.29        5.78      2.62 o 
   4   3  12        1.08       -0.60      2.00 o 
   5   3  12        6.91        8.29      2.52 o 
   6   3  12        0.00        2.80      2.40 o 
   7   3  12        7.16       12.82      3.25 o 
  -6   4  12        0.30        2.20      2.88 o 
  -5   4  12        3.56        7.51      2.62 o 
  -4   4  12        4.23       11.75      4.05 o 
  -3   4  12        0.45       -0.12      2.04 o 
  -2   4  12       15.86       18.37      2.50 o 
  -1   4  12       17.04       14.03      2.44 o 
   0   4  12       17.28       17.43      2.22 o 
   1   4  12        0.23       -1.20      2.04 o 
   2   4  12        4.02        6.44      1.84 o 
   3   4  12       21.30       21.76      3.53 o 
   4   4  12        0.99        2.20      2.32 o 
 -11   0  13        1.36        2.80      2.40 o 
  -9   0  13        0.22        1.36      2.40 o 
  -7   0  13       71.54       76.07      3.14 o 
  -5   0  13       13.39       13.39      5.77 o 
  -3   0  13       59.88       69.60      6.29 o 
  -1   0  13     1177.23     1234.29     82.74 o 
   1   0  13       17.05       16.37      3.81 o 
   3   0  13       56.39       58.88      7.01 o 
   5   0  13        5.10        7.79      8.69 o 
   7   0  13       21.36       24.71      4.27 o 
   9   0  13        8.02       11.10      4.33 o 
 -11   1  13       11.62       10.11      2.08 o 
 -10   1  13        0.34        0.92      2.36 o 
  -9   1  13       14.60        8.06      1.93 o 
  -8   1  13       16.13       14.56      2.16 o 
  -7   1  13      118.50      117.73      3.24 o 
  -6   1  13      325.78      333.46     13.87 o 
  -5   1  13        0.95       -1.52      2.04 o 
  -4   1  13       15.63       15.58      1.97 o 
  -3   1  13       37.48       39.53      1.89 o 
  -2   1  13       85.96       91.78      1.91 o 
  -1   1  13        0.03        0.15      1.73 o 
   0   1  13        9.21        8.59      1.16 o 
   1   1  13       30.23       31.82      1.48 o 
   2   1  13        9.56        7.39      1.73 o 
   3   1  13       65.00       65.22      2.24 o 
   4   1  13       63.03       72.04      2.69 o 
   5   1  13        1.29        0.08      1.10 o 
   6   1  13        3.82        6.70      1.98 o 
   7   1  13        0.06        4.80      5.49 o 
   8   1  13       20.82       15.99      3.29 o 
   9   1  13       13.09       15.43      3.73 o 
 -10   2  13        0.60        6.84      3.93 o 
  -9   2  13       26.92       35.09      2.97 o 
  -8   2  13       53.85       48.33     11.94 o 
  -7   2  13        0.06        0.56      2.28 o 
  -6   2  13       40.29       48.92      3.04 o 
  -5   2  13       41.33       41.72      4.81 o 
  -4   2  13       80.09       76.25      7.68 o 
  -3   2  13       36.28       35.96      6.08 o 
  -2   2  13        2.39        3.01      3.82 o 
  -1   2  13       15.85       15.48      2.45 o 
   0   2  13       87.74       88.98      2.52 o 
   1   2  13       23.12       24.97      4.49 o 
   2   2  13      268.98      238.52      7.09 o 
   3   2  13      240.75      243.76      5.82 o 
   4   2  13        8.49        5.25      2.64 o 
   5   2  13        5.33        7.40      2.44 o 
   6   2  13       13.98       13.80      2.20 o 
   7   2  13       11.29       13.50      3.65 o 
   8   2  13       19.55       17.87      3.53 o 
  -9   3  13       31.97       31.15      2.82 o 
  -8   3  13        0.01        1.39      2.17 o 
  -7   3  13        4.43        2.56      4.23 o 
  -6   3  13        0.02        5.33      2.84 o 
  -5   3  13        0.34        0.40      3.17 o 
  -4   3  13        9.01        9.61      2.07 o 
  -3   3  13       95.70      101.90      5.69 o 
  -2   3  13      252.27      240.11      6.28 o 
  -1   3  13       28.49       23.24     11.00 o 
   0   3  13        6.52        5.35      3.37 o 
   1   3  13       93.83       84.29      3.97 o 
   2   3  13        1.68        2.28      1.77 o 
   3   3  13        3.20        3.14      2.26 o 
   5   3  13        0.75       -0.16      2.08 o 
  -5   4  13        1.68        1.51      1.77 o 
  -4   4  13        2.07        7.83      3.63 o 
  -3   4  13        3.73        2.14      1.94 o 
  -2   4  13        4.10        3.91      1.80 o 
  -1   4  13        0.19        5.50      3.77 o 
   0   4  13        6.47        6.96      1.62 o 
   1   4  13        0.08        1.12      1.92 o 
   2   4  13        0.35        5.14      3.49 o 
   3   4  13        2.97        7.17      2.76 o 
 -10   0  14       15.20       10.70      2.88 o 
  -8   0  14        1.03        3.37      2.24 o 
  -6   0  14      537.44      546.71     10.81 o 
  -4   0  14      676.00      688.48     13.15 o 
  -2   0  14      147.53      162.57     10.65 o 
   0   0  14       32.73       32.85      2.01 o 
   2   0  14      143.73      153.39      4.02 o 
   4   0  14      134.58      125.38      6.00 o 
   6   0  14       20.99       18.83      6.25 o 
   8   0  14        8.56        0.60      3.49 o 
 -11   1  14       10.07        9.59      4.05 o 
 -10   1  14       52.41       45.53      2.89 o 
  -9   1  14        0.06        0.26      2.16 o 
  -8   1  14        0.62        3.58      2.30 o 
  -7   1  14      421.93      433.54     17.93 o 
  -6   1  14      194.64      198.51      5.91 o 
  -5   1  14      258.12      268.47     10.26 o 
  -4   1  14       88.98       84.75      1.98 o 
  -3   1  14        8.30       11.48      1.84 o 
  -2   1  14        9.03        8.56      1.32 o 
  -1   1  14       21.84       24.42      2.46 o 
   0   1  14       37.25       37.20      3.96 o 
   1   1  14        0.00       -1.28      1.52 o 
   2   1  14      270.26      289.18     14.71 o 
   3   1  14      147.17      144.77      7.81 o 
   4   1  14        2.51        1.28      1.33 o 
   5   1  14       48.31       40.43      4.68 o 
   6   1  14       50.72       48.17      3.11 o 
   7   1  14        6.26        3.70      1.44 o 
   9   1  14        0.31        1.48      3.29 o 
 -10   2  14        4.05        9.18      3.91 o 
  -9   2  14        7.87       13.19      3.19 o 
  -8   2  14       33.11       27.89      2.65 o 
  -7   2  14       69.38       75.85     13.09 o 
  -6   2  14       67.72       60.96      3.10 o 
  -5   2  14       85.79       87.68      5.07 o 
  -4   2  14       38.98       42.15      3.89 o 
  -3   2  14       50.12       56.76      3.56 o 
  -2   2  14       35.95       25.75      2.66 o 
  -1   2  14        5.29        8.41      4.16 o 
   0   2  14       69.06       57.47      4.04 o 
   1   2  14      158.39      151.42      5.11 o 
   2   2  14      458.04      437.53      9.02 o 
   3   2  14       71.12       73.94      6.13 o 
   4   2  14        5.15        8.09      6.71 o 
   5   2  14       15.33       26.56      8.71 o 
   6   2  14        4.41        1.07      1.37 o 
   7   2  14       12.52       17.31      3.37 o 
   8   2  14        3.27       14.50      3.13 o 
  -8   3  14       12.39       13.95      2.65 o 
  -7   3  14        0.57        0.97      1.97 o 
  -6   3  14        0.00       -0.47      1.71 o 
  -5   3  14        3.76       -0.71      1.93 o 
  -4   3  14        1.97        9.24      2.02 o 
  -3   3  14        0.03        2.11      1.74 o 
  -2   3  14       93.77       97.53      8.12 o 
  -1   3  14       67.45       63.08      3.67 o 
   0   3  14       61.25       64.10     11.78 o 
   1   3  14        9.63        8.20      4.07 o 
   2   3  14       61.21       54.59      6.75 o 
   3   3  14        6.53        7.63      1.76 o 
   4   3  14        0.48        2.75      1.73 o 
   5   3  14        6.60       11.98      3.00 o 
  -5   4  14        0.20        1.06      2.24 o 
  -4   4  14        0.80        1.00      3.17 o 
  -3   4  14        3.31        2.04      2.48 o 
  -2   4  14        2.83        6.14      2.17 o 
  -1   4  14       10.27        6.97      3.77 o 
   0   4  14       20.73       20.53      2.29 o 
   1   4  14       22.03       23.44      2.78 o 
   2   4  14        0.02        2.40      2.56 o 
 -11   0  15       13.29       13.70      3.13 o 
  -9   0  15        8.58        6.89      2.44 o 
  -7   0  15      128.29      132.68      3.91 o 
  -5   0  15      442.80      458.66      9.26 o 
  -3   0  15      244.09      248.14     11.76 o 
  -1   0  15        9.13        3.40      2.80 o 
   1   0  15       32.85       39.97      3.03 o 
   3   0  15      131.96      125.85      9.85 o 
   5   0  15       56.54       58.72      2.91 o 
   7   0  15       56.03       56.40     14.23 o 
 -10   1  15        7.05        6.63      5.43 o 
  -9   1  15       35.18       32.72      4.31 o 
  -8   1  15       23.10       21.30      1.94 o 
  -7   1  15      148.50      145.99     10.57 o 
  -6   1  15       72.23       67.33      2.44 o 
  -5   1  15       18.75       18.11      1.81 o 
  -4   1  15       11.71       15.91      2.41 o 
  -3   1  15       54.19       49.02      2.28 o 
  -2   1  15        0.75        3.10      2.00 o 
  -1   1  15        2.14        2.46      2.04 o 
   0   1  15        0.02        2.07      2.48 o 
   1   1  15       16.91       13.75      1.75 o 
   2   1  15        0.32       -0.24      1.68 o 
   3   1  15       15.11       18.61      2.63 o 
   4   1  15      339.43      335.74     18.01 o 
   5   1  15       37.99       37.69      2.28 o 
   6   1  15        2.32        6.02      1.75 o 
   7   1  15        0.87        5.41      1.92 o 
   8   1  15        9.97        5.21      2.76 o 
 -10   2  15        4.06        6.29      2.35 o 
  -9   2  15       10.49       16.25      4.79 o 
  -8   2  15       27.57       22.02      4.35 o 
  -7   2  15        1.08        2.76      2.88 o 
  -6   2  15        3.14        6.05      2.00 o 
  -5   2  15       38.43       43.93      2.78 o 
  -3   2  15        1.75        2.94      1.79 o 
  -2   2  15        0.03        1.55      1.65 o 
  -1   2  15       12.68        8.16      2.91 o 
   0   2  15       37.68       39.87      2.60 o 
   1   2  15       23.66       25.71      2.53 o 
   2   2  15       47.80       41.04      6.35 o 
   3   2  15       59.44       53.87      9.86 o 
   4   2  15        2.00        1.15      1.98 o 
   5   2  15        2.00       -0.60      2.32 o 
   6   2  15        8.93       10.38      1.95 o 
   7   2  15        0.01       -0.88      2.56 o 
  -7   3  15        1.94        1.80      2.21 o 
  -6   3  15        2.05        3.84      3.77 o 
  -5   3  15        3.91        1.61      2.10 o 
  -4   3  15       35.24       32.11      5.27 o 
  -3   3  15       72.63       76.23      5.21 o 
  -2   3  15        2.30        1.03      2.60 o 
  -1   3  15        3.41        1.79      2.58 o 
   0   3  15       41.06       41.65      5.87 o 
   1   3  15       16.06       14.24      3.91 o 
   2   3  15        5.28        5.93      1.86 o 
   3   3  15        0.01        3.89      2.72 o 
   4   3  15        0.45       -1.42      1.42 o 
   5   3  15        0.81       -0.28      2.56 o 
  -4   4  15        0.68       -2.68      3.12 o 
  -3   4  15        7.98       10.32      2.70 o 
  -2   4  15        4.76        5.70      2.11 o 
  -1   4  15       65.90       72.69      3.57 o 
   0   4  15       10.19        7.81      1.62 o 
   1   4  15        0.63        6.74      1.92 o 
 -10   0  16        0.17        5.33      2.36 o 
  -8   0  16        1.89        1.76      2.24 o 
  -6   0  16        0.13        0.92      1.66 o 
  -4   0  16       21.89       24.12      3.95 o 
  -2   0  16       76.05       80.04      7.24 o 
   0   0  16        5.91        9.30      2.32 o 
   2   0  16        7.76        5.29      2.10 o 
   4   0  16      214.39      233.59      7.28 o 
   6   0  16       73.06       70.41     10.20 o 
   8   0  16        4.72        9.66      4.73 o 
 -10   1  16        4.12        1.57      1.57 o 
  -9   1  16       40.25       47.94      2.80 o 
  -8   1  16       19.99       21.34      1.90 o 
  -7   1  16      154.70      144.58      3.42 o 
  -6   1  16       50.85       55.32      2.28 o 
  -5   1  16       33.53       36.98      2.70 o 
  -4   1  16       20.75       22.98      2.19 o 
  -3   1  16       95.15       99.87      2.77 o 
  -2   1  16       51.46       53.91      6.24 o 
  -1   1  16        2.07        3.59      2.50 o 
   0   1  16       86.27       97.36      3.89 o 
   1   1  16       15.87       20.73      2.37 o 
   2   1  16       78.07       80.92      5.90 o 
   3   1  16       14.55       12.87      1.73 o 
   4   1  16       27.65       22.42      2.61 o 
   5   1  16       28.39       34.20      5.03 o 
   6   1  16        0.01        2.79      1.61 o 
   7   1  16        1.19        0.84      1.84 o 
  -9   2  16       38.58       36.14      6.51 o 
  -8   2  16       10.39        9.69      5.01 o 
  -7   2  16       21.32       24.27      3.65 o 
  -6   2  16       18.63       15.61      2.66 o 
  -5   2  16       35.13       40.70      3.49 o 
  -4   2  16        7.64        0.92      1.68 o 
  -3   2  16        4.66       14.01      7.13 o 
  -2   2  16       15.83       15.42      1.77 o 
  -1   2  16        0.30        3.73      2.40 o 
   0   2  16       73.10       78.23      2.63 o 
   1   2  16        3.84        6.05      2.48 o 
   2   2  16       34.73       33.38      2.93 o 
   3   2  16       69.12       65.69     10.66 o 
   4   2  16       63.87       59.58      2.73 o 
   5   2  16        1.24        5.89      2.72 o 
   6   2  16       22.46       24.09      2.05 o 
   7   2  16        8.55        9.26      3.37 o 
  -7   3  16       12.69       11.05      2.35 o 
  -6   3  16       10.23       14.37      4.87 o 
  -5   3  16        2.08        8.73      2.84 o 
  -4   3  16        6.11        6.14      2.11 o 
  -3   3  16        1.52        2.75      2.50 o 
   0   3  16       19.23       15.27      2.26 o 
   1   3  16        3.71        1.09      1.92 o 
   2   3  16        7.51        8.68      2.01 o 
   3   3  16        0.07        3.21      2.92 o 
   4   3  16        0.37       -0.25      1.37 o 
   5   3  16        3.91        4.25      2.84 o 
  -9   0  17       87.65       81.29      4.49 o 
  -7   0  17      242.97      209.43      7.10 o 
  -5   0  17      358.47      366.30     19.02 o 
  -1   0  17       17.36       14.93      1.86 o 
   1   0  17       36.59       32.34      2.36 o 
   3   0  17      166.01      174.10      4.62 o 
   5   0  17        0.11        2.36      2.16 o 
   7   0  17       39.82       30.58      7.31 o 
 -10   1  17       15.52       19.94      2.80 o 
  -9   1  17       24.91       24.28      2.38 o 
  -8   1  17       21.29       15.63      2.54 o 
  -7   1  17        0.21       17.55      4.97 o 
  -6   1  17       67.49       68.84      3.16 o 
  -5   1  17       49.66       50.76      5.98 o 
  -4   1  17        0.21        2.55      1.50 o 
  -3   1  17       27.61       28.64      1.84 o 
  -2   1  17       66.71       61.75      2.63 o 
  -1   1  17       35.18       35.77      1.95 o 
   0   1  17       26.41       31.33      1.77 o 
   1   1  17       79.97       79.12      2.55 o 
   2   1  17      417.91      457.99      9.35 o 
   3   1  17        3.93        2.12      1.39 o 
   4   1  17       37.27       35.03      3.57 o 
   5   1  17       22.58       23.77      1.83 o 
   6   1  17        1.74        0.24      3.17 o 
   7   1  17        1.33        9.28      6.77 o 
  -9   2  17        1.14        1.48      4.79 o 
  -8   2  17        1.71        0.39      2.05 o 
  -7   2  17        0.11        2.99      3.59 o 
  -6   2  17        1.50        3.65      2.04 o 
  -5   2  17        0.69        6.56      5.09 o 
  -4   2  17       42.57       44.77      7.77 o 
  -3   2  17        2.15        1.58      2.26 o 
  -2   2  17       19.26       19.65      2.21 o 
  -1   2  17       28.44       27.16      2.02 o 
   0   2  17        8.73        6.64      2.95 o 
   1   2  17        2.87        4.60      3.81 o 
   2   2  17        0.98        3.62      4.33 o 
   3   2  17        2.42        4.88      6.81 o 
   4   2  17       34.17       39.87      3.41 o 
   5   2  17        7.47        5.47      1.67 o 
   6   2  17        0.25        2.40      2.88 o 
  -7   3  17        0.08        5.41      3.97 o 
  -6   3  17       11.54       21.89      7.53 o 
  -5   3  17       48.62       39.55      3.13 o 
  -4   3  17        0.63        5.23      2.10 o 
  -3   3  17       20.28       21.32      2.52 o 
  -2   3  17       13.14       18.31      4.99 o 
  -1   3  17        6.41        8.89      2.80 o 
   1   3  17        6.70        2.31      3.41 o 
   2   3  17        0.62        2.77      1.79 o 
   3   3  17        0.00        2.28      2.96 o 
   4   3  17        1.35       -1.36      1.36 o 
 -10   0  18       59.29       67.65      4.29 o 
  -8   0  18      307.27      273.59      8.83 o 
  -6   0  18       27.46       29.14      3.27 o 
  -4   0  18        1.75        0.40      2.00 o 
  -2   0  18        9.77        9.68      5.25 o 
   0   0  18       14.89       13.82      1.93 o 
   2   0  18        7.58        4.48      1.78 o 
   4   0  18      231.31      234.67     19.26 o 
   6   0  18        3.12       -0.08      1.76 o 
  -9   1  18        0.50       -1.12      2.12 o 
  -8   1  18        0.00        4.15      8.73 o 
  -7   1  18       15.94       14.90      2.58 o 
  -6   1  18        0.23        2.08      1.88 o 
  -5   1  18       99.89      103.69      4.96 o 
  -4   1  18        1.05        8.37      2.80 o 
  -3   1  18       30.59       26.80      2.89 o 
  -2   1  18       16.79       22.39      1.76 o 
  -1   1  18       16.58       14.64      3.40 o 
   0   1  18       13.54       16.43      1.71 o 
   1   1  18      104.08      110.88      3.26 o 
   2   1  18      157.13      171.13      4.75 o 
   3   1  18       31.79       35.31      2.87 o 
   4   1  18        3.82        5.59      1.49 o 
   5   1  18        0.04        1.45      3.27 o 
   6   1  18       16.57       21.73      2.84 o 
   7   1  18        0.76        1.88      2.12 o 
  -8   2  18        0.20        5.77      2.64 o 
  -7   2  18        0.57        4.85      2.20 o 
  -6   2  18       10.07       13.92      4.65 o 
  -5   2  18        6.37        5.13      3.21 o 
  -4   2  18       56.02       45.93      2.72 o 
  -3   2  18       31.16       36.67      2.19 o 
  -2   2  18       11.01       15.62      4.12 o 
  -1   2  18       36.72       35.01      2.18 o 
   0   2  18        4.92        2.14      1.40 o 
   1   2  18       83.90       84.79      3.04 o 
   2   2  18        9.33       13.75      4.73 o 
   3   2  18        3.44        4.43      3.47 o 
   4   2  18       23.88       27.79      2.86 o 
   5   2  18       23.18       18.90      2.18 o 
  -6   3  18        0.16        5.58      2.22 o 
  -5   3  18       17.53       13.18      3.69 o 
  -4   3  18       18.36       11.81      2.97 o 
  -3   3  18        4.18       -0.68      1.52 o 
  -2   3  18       11.62       11.14      2.15 o 
  -1   3  18        0.01        2.03      1.91 o 
   0   3  18        2.15        2.61      1.79 o 
   1   3  18        1.29        6.17      2.88 o 
   2   3  18        0.70       -1.24      2.12 o 
   3   3  18        0.47        1.45      3.25 o 
  -9   0  19        0.71        2.60      2.16 o 
  -7   0  19      422.12      417.39     12.45 o 
  -5   0  19        3.96        8.25      2.62 o 
  -3   0  19       23.88       29.35     11.60 o 
   1   0  19       22.61       28.08      6.69 o 
   3   0  19      212.94      234.41      8.22 o 
   5   0  19        0.09        2.88      2.40 o 
  -9   1  19        0.15        6.57      2.84 o 
  -8   1  19       13.23       12.93      4.53 o 
  -7   1  19        0.14        3.17      4.53 o 
  -6   1  19        0.05        0.50      1.86 o 
  -5   1  19       39.25       46.58      4.24 o 
  -4   1  19       12.68        7.79      1.99 o 
  -3   1  19       13.87       13.18      3.12 o 
  -2   1  19        2.89        1.88      2.80 o 
  -1   1  19       44.81       41.22      5.07 o 
   0   1  19        1.22        1.64      2.12 o 
   1   1  19       28.89       31.52      3.06 o 
   2   1  19       42.99       51.66      3.22 o 
   3   1  19       15.42       13.88      3.83 o 
   4   1  19       33.99       33.21      4.10 o 
   5   1  19        4.72        2.45      2.75 o 
   6   1  19        8.65        6.37      6.91 o 
  -8   2  19        0.47       -0.93      1.73 o 
  -7   2  19        0.00       -0.64      1.65 o 
  -6   2  19        8.92        8.75      7.15 o 
  -5   2  19        3.54        3.04      1.98 o 
  -4   2  19       30.01       30.44      2.58 o 
  -3   2  19        3.21       -1.16      1.40 o 
  -2   2  19       27.96       24.04      1.99 o 
  -1   2  19        0.10        1.67      2.17 o 
   0   2  19        0.00        0.65      1.90 o 
   1   2  19        0.48        2.02      2.71 o 
   2   2  19        3.52        1.23      1.46 o 
   3   2  19        4.71        9.69      3.75 o 
   5   2  19        3.01        4.57      2.26 o 
  -5   3  19        5.96        2.39      1.97 o 
  -4   3  19        0.06       -0.24      1.72 o 
  -3   3  19        1.26        0.12      1.88 o 
  -2   3  19        0.24        4.66      2.28 o 
  -1   3  19        0.25        0.37      1.78 o 
   0   3  19        1.03        2.94      1.49 o 
   1   3  19        0.78        0.59      2.18 o 
   2   3  19        4.59        5.95      4.97 o 
  -8   0  20        9.69        5.85      2.68 o 
  -6   0  20       27.58       34.31      3.25 o 
  -4   0  20        1.50        3.95      4.89 o 
  -2   0  20        2.29       10.24      6.61 o 
   0   0  20      156.88      133.71      5.57 o 
   2   0  20        4.27        3.57      2.52 o 
   4   0  20       17.97       19.07      2.97 o 
   6   0  20        3.00       -0.16      1.84 o 
  -8   1  20        1.65        3.14      7.53 o 
  -7   1  20       14.16       17.26      9.54 o 
  -6   1  20       31.32       36.56      5.55 o 
  -5   1  20       11.92       11.87      3.62 o 
  -4   1  20        1.33        4.21      3.12 o 
  -3   1  20        6.40        9.24      4.23 o 
  -2   1  20        4.83        1.85      2.51 o 
  -1   1  20        6.14        6.03      1.70 o 
   0   1  20        6.15        7.61      3.96 o 
   1   1  20        5.30        8.59      1.60 o 
   2   1  20        3.55        9.53      1.91 o 
   3   1  20        2.70        5.64      1.99 o 
   4   1  20       12.82        7.91      3.26 o 
   5   1  20       24.35       28.39      2.09 o 
  -7   2  20        1.68        4.17      3.59 o 
  -6   2  20        0.83        6.61      3.85 o 
  -5   2  20        8.52        4.72      6.75 o 
  -4   2  20        0.03        6.76      7.07 o 
  -3   2  20       37.80       36.70      5.82 o 
  -2   2  20        0.91        8.60      4.83 o 
  -1   2  20        5.19        8.34      2.37 o 
   0   2  20        2.03        2.01      2.66 o 
   1   2  20        0.06        4.49      2.78 o 
   2   2  20        0.88        2.79      1.74 o 
   3   2  20        3.30        2.78      3.91 o 
   4   2  20        3.06        4.52      1.66 o 
  -3   3  20        1.06       10.29      2.30 o 
  -2   3  20        0.59       -1.76      2.72 o 
  -1   3  20        0.06        7.99      2.20 o 
   0   3  20        5.42        4.94      1.60 o 
  -7   0  21        8.55        5.45      2.20 o 
  -5   0  21        4.54        7.41      4.65 o 
  -3   0  21        4.03        4.10      4.03 o 
  -1   0  21        1.74        1.65      3.75 o 
   1   0  21      226.11      213.68      7.54 o 
   3   0  21       69.48       72.79      4.61 o 
   5   0  21        0.32       -1.72      2.52 o 
  -8   1  21        0.38        3.84      3.77 o 
  -7   1  21        0.07        8.41      3.61 o 
  -6   1  21        4.69        2.89      4.87 o 
  -5   1  21        9.33        9.95      2.00 o 
  -4   1  21        1.81        3.03      1.67 o 
  -3   1  21        0.73        0.92      1.44 o 
  -2   1  21       77.44       69.93      4.96 o 
  -1   1  21        7.59       14.23      1.88 o 
   0   1  21        0.53        0.65      2.96 o 
   1   1  21        0.04        4.30      3.79 o 
   2   1  21        7.86        2.47      1.80 o 
   3   1  21        4.40        7.83      3.23 o 
   4   1  21        0.96        4.32      2.52 o 
  -6   2  21        2.19        1.28      3.97 o 
  -5   2  21        0.11        7.26      2.22 o 
  -4   2  21       27.94       24.30      3.47 o 
  -3   2  21       16.06       13.36      1.68 o 
  -2   2  21        1.49        4.32      3.46 o 
  -1   2  21        2.12        1.98      1.79 o 
   0   2  21        0.01        2.93      2.53 o 
   1   2  21        1.10        0.25      1.49 o 
   2   2  21        0.00        3.53      3.08 o 
   3   2  21        0.02       -0.84      2.16 o 
  -6   0  22        4.77        7.74      2.07 o 
  -2   0  22       57.98       60.44      4.69 o 
   0   0  22      194.60      210.66      7.98 o 
   2   0  22       50.79       58.47      4.53 o 
   4   0  22        8.66        8.61      2.32 o 
  -7   1  22        0.02        2.38      7.03 o 
  -6   1  22       26.10       21.98      5.13 o 
  -4   1  22        1.23        8.93      3.45 o 
  -3   1  22        4.21        7.08      3.92 o 
  -2   1  22       15.25       16.12      3.93 o 
  -1   1  22        8.13        5.41      2.23 o 
   0   1  22        0.04        2.24      3.12 o 
   1   1  22        0.31       -1.16      2.36 o 
   2   1  22        0.31        6.67      4.59 o 
   3   1  22        1.02        1.05      1.72 o 
  -5   2  22        4.11        8.21      4.05 o 
  -4   2  22        0.60        7.21      3.53 o 
  -3   2  22        1.12       -0.65      1.70 o 
  -2   2  22        1.23        1.86      1.82 o 
  -1   2  22        2.10        1.79      2.03 o 
   0   2  22        5.73        5.18      2.56 o 
   1   2  22        0.43        0.56      2.44 o 
  -3   0  23        2.30        6.33      3.29 o 
  -1   0  23        2.84        8.41      2.84 o 
   1   0  23       44.27       41.08      3.81 o 
  -5   1  23       14.99       12.61      2.45 o 
  -4   1  23       27.72       28.34      2.22 o 
  -3   1  23        2.74       -0.32      2.56 o 
  -2   1  23       12.28        9.87      5.59 o 
  -1   1  23        0.40        1.70      2.23 o 
   0   1  23        1.70        4.94      2.58 o 
   1   1  23        0.60        1.16      2.72 o 
   2   1  23       19.91       22.26      2.11 o 
  -2   0  24       29.84       20.72      3.77 o 
   0   0  24        2.13        3.89      2.32 o 
  -3   1  24        0.49        2.94      1.43 o 
  -2   1  24        1.07        4.68      1.46 o 
  -1   1  24        6.41        7.09      2.65 o 
                                                 
